# Supplementary material for: High-Level Production of NMN in Escherichia coli Through Co-Utilization of Glucose and Glycerol
Source: Microorganisms. 2026 Apr 16;14(4):897. doi: 10.3390/microorganisms14040897 (PMC13119108; doi:10.3390/microorganisms14040897)
Supplement: Supplementary file 1 [file microorganisms-14-00897-s001.zip]

Archive with 1 entries (1 files):
- microorganisms-4203142-supplementary.pdf
